# Supplementary material for: Effectiveness of 38% Silver Diamine Fluoride in Reducing Dentine Hypersensitivity on Exposed Root Surface in Older Chinese Adults: Study Protocol for a Randomised Double-Blind Study
Source: Dent J (Basel). 2022 Oct 19;10(10):194. doi: 10.3390/dj10100194 (PMC9600009; doi:10.3390/dj10100194)
Supplement: Supplementary file 1 [file dentistry-10-00194-s001.zip]

Archive with 3 entries (2 files):
- dentistry-1911857-supplementary/
- dentistry-1911857-supplementary/S1 SPIRIT 2013 checklist.pdf
- dentistry-1911857-supplementary/S2 Information sheet and consent form.pdf
